# Supplementary material for: Effects of Acute and One-Week Supplementation with Montmorency Tart Cherry Powder on Food-Induced Uremic Response and Markers of Health: A Proof-of-Concept Study
Source: Nutrients. 2024 Oct 6;16(19):3391. doi: 10.3390/nu16193391 (PMC11478512; doi:10.3390/nu16193391)
Supplement: Supplementary file 1 [file nutrients-16-03391-s001.zip]

Archive with 2 entries (2 files):
- Supplemental Tables R1.pdf
- Supplemental Tables R1.xlsx
