# Supplementary material for: Effects of Acute and One-Week Supplementation with Montmorency Tart Cherry Powder on Food-Induced Uremic Response and Markers of Health: A Proof-of-Concept Study
Source: Nutrients. 2024 Oct 6;16(19):3391. doi: 10.3390/nu16193391 (PMC11478512; doi:10.3390/nu16193391)
Supplement: Supplementary file 1 [file nutrients-16-03391-s001.zip › Supplemental Tables R1.xlsx]

## Sheet: TS1. Hemodynamic and Anthro
	Table S1. Hemodynamic and Anthropometic Data
	Variable	Treatment	n	Acute				One Week					Mean (SEM)			Effect	p-Value	ηp2
	Weight	PLA	25	84.9916	±	16.8682		86.6972	±	21.1075		85.8444	±	3.41621		T	0.272653	0.0250136
	(kg)	TC	25	85.1052	±	16.9056		88.8224	±	21.2057		86.9638	±	3.41621		G x T	0.682429	0.00351789
		Total	50	85.0484	±	16.7138		87.7598	±	20.9672		86.4041	±	2.41563
	Body Mass Index	PLA	25	29.0764	±	4.92874		29.7096	±	7.2371		29.393	±	1.05948		T	0.319206	0.0206702
	(kg/m2)	TC	25	29.1096	±	4.92015		30.402	±	7.55798		29.7558	±	1.05948		G x T	0.731921	0.00246743
		Total	50	29.093	±	4.87397		30.0558	±	7.33173		29.5744	±	0.749165
	Resting Heart Rate	PLA	25	122.88	±	15.9643		120.513	±	12.1533		67.5596	±	1.94892		T	0.729415	0.00251562
	(bpm)	TC	25	125.48	±	14.9196		121.563	±	11.2738		70.5428	±	1.94892		G x T	0.820506	0.00108316
		Total	50	124.18	±	15.3486		121.038	±	11.6137		69.0512	±	1.37809
	Systolic Blood Pressure	PLA	25	77.16	±	9.41488		75.792	±	6.10587		121.697	±	2.56072		T	0.0283067	0.0962781
	(mmHg)	TC	25	79.44	±	8.8227		77.8172	±	7.03073	‡	123.521	±	2.56072		G x T	0.57949	0.00644318
		Total	50	78.3	±	9.10315		76.8046	±	6.59681		122.609	±	1.8107
	Diastolic Blood Pressure	PLA	25	67.48	±	10.9929		67.6392	±	10.4196		76.476	±	1.44619		T	0.117669	0.0502279
	(mmHg)	TC	25	70.16	±	11.0893		70.9256	±	10.759		78.6286	±	1.44619		G x T	0.892598	0.000383692
		Total	50	68.82	±	11.0115		69.2824	±	10.6127		77.5523	±	1.02261
	Data are expressed as means ± standard deviations for the placebo (PLA) and Tart Cherry (TC) treatments. Data were analyzed using a multivariate and univariate General Linear Model with repeated measures. P-levels, with partial ETA squared (ηp2) effect size, were reported. General Linear Model analysis revealed no significant overall Wilk's Lambda for Time (p=0.087, ηₚ² =0.212) or significant Tre…

## Sheet: TS2. Uric Acid Response
	Table S2. Uric Acid Response
														Minutes
	Variable		Treatment	n	0				60				120				180				240					Mean (SEM)			Effect	p-Value	ηp2
	Uric Acid	Acute	PLA	25	5.768	±	1.18206		8.134	±	1.60939	†	8.3	±	1.50748	†	8	±	1.53025	†	7.904	±	1.48337	†	7.6212	±	0.271792		T	<0.001	0.763993
	(mg/dL)		TC	25	5.9152	±	1.42148		8.196	±	1.53988	†	8.316	±	1.54534	†	8.128	±	1.41289	†	7.796	±	1.25681	†	7.67024	±	0.271792		G x T	0.711244	0.00802665
			Total	50	5.8416	±	1.29599		8.165	±	1.55918	†	8.308	±	1.51089	†	8.064	±	1.45907	†	7.85	±	1.36176	†	7.64572	±	0.192186
		One Week	PLA	25	5.784	±	1.31867		7.768	±	1.70654	†	7.856	±	1.70149	†	7.652	±	1.63328	†	7.516	±	1.59078	†	7.3152	±	0.28957		T	<0.001	0.698802
			TC	25	6.1	±	1.4402		8.088	±	1.40752	†	8.192	±	1.51875	†	8	±	1.4402	†	7.58	±	1.5687	†	7.592	±	0.28957		G x T	0.601285	0.0110115
			Total	50	5.942	±	1.3759		7.928	±	1.55656	†	8.024	±	1.60517	†	7.826	±	1.53408	†	7.548	±	1.56391	†	7.4536	±	0.204757
	Data are expressed as means ± standard deviations for the placebo (PLA) and Tart Cherry (TC) treatments. Data were analyzed using a multivariate and univariate General Linear Model with repeated measures. P-levels, with partial ETA squared (ηp2) effect size, were reported. General Linear Model analysis revealed a significant overall Wilk's Lambda for Time (p<0.001, ηₚ² =0.574); however, no signif…

## Sheet: TS3. Plasma Uric Acid Pharmacok
	Table S3. Plasma Uric Acid Pharmacokinetic Data Ran on Mean Plasma Values.
					Total Curve																					E Phase								D/A Phase
	Variable	Session	Group	N	Dosage			C max (obs)				N	Tmax			AUC (0-t) (obs area)			CL (obs area)			k21				Slope				Rate				Slope			Rate			k21				Effect	p-Level	ηp2
					mg			mg/mL					hr			mg-hr/mL			mL/hr			1/hr				1/hr				1/hr				1/hr			1/hr			1/hr
	Uric Acid	Acute	PLA	25	11.7597	±	2.5052	8.616	±	1.62652		12	2			31.682	±	5.76594	31.4257	±	6.65957	0.270541	±	1.20246		-0.00539606	±	0.0108303		0.0124271	±	0.0249422		-0.869121	±	2.93278	2.00159	±	6.75419	0.270541	±	1.20246		Treatment	0.636	0.11
			TC	25	11.7449	±	2.50309	8.52	±	1.56445		11	2			31.4956	±	5.51533	31.4161	±	5.67259	0.375835	±	1.09848		-0.017252	±	0.0340202		0.0397314	±	0.0783484		-1.47558	±	3.94568	3.39826	±	9.08691	0.375835	±	1.09848
			p-Value		0.983428			0.832468				χ²	0.945			0.907501			0.995689			0.747908				0.103357				0.103357				0.540289			0.540289			0.747908
		One Week	PLA	25	11.806	±	2.50106	8.084	±	1.74372		9	2			29.978	±	6.37449	33.7512	±	8.91137	0.426438	±	0.752176		-0.00687563	±	0.0120747		0.0158346	±	0.027808		-0.355535	±	0.57282	0.818797	±	1.3192	0.426438	±	0.752176		Treatment	0.805	0.082
			TC	25	11.7581	±	2.49758	8.436	±	1.49663		14	2			31.12	±	5.49098	31.8444	±	6.01052	0.362059	±	0.728452		-0.0258599	±	0.0544195		0.0595553	±	0.125328		-0.338032	±	0.573106	0.778488	±	1.31986	0.362059	±	0.728452
			p-Value		0.946305			0.447481				χ²	0.232			0.5006			0.379528			0.759856				0.0950668				0.0950668				0.914445			0.914445			0.759856
	Data are expressed as means ± standard deviations for the placebo (PLA) and tart cherry (TC treatments. Tmax values are presented as time points with the highest frequency counts and significance shown with chi-squared (χ²). Univariate and χ² p-values are listed under each variable. Differences between treatments are indicated by the following superscripts: † = p<0.05 and * = p>0.05 to p<0.10. Pa…

## Sheet: TS4. Inflammatory Cytokine Resp
	Table S4. Inflammatory Cytokine Response
				Acute									One Week
	Variable	Treatment	n	Baseline				240-Min					Baseline				240-Min					Mean (SEM)			Effect	p-Value	ηp2
	IL-1β	PLA	15	0.274	±	0.0619677		0.288	±	0.0338484			0.278667	±	0.045492		0.278667	±	0.045492		0.279833	±	0.00932203		T	0.666148	0.0166045
	(pg/mL)	TC	17	0.252353	±	0.0288378		0.25	±	0.0339116			0.262353	±	0.0491845		0.261765	±	0.0394074		0.256618	±	0.00875652		G x T	0.348393	0.0356101
		Total	32	0.2625	±	0.0477899		0.267813	±	0.0384988			0.27	±	0.0474512		0.269687	±	0.0425391		0.268225	±	0.00639486
	IL-2	PLA	15	10.9107	±	9.28482		9.902	±	7.15286			11.912	±	13.3894		10.324	±	8.67516		10.7622	±	1.81752		T	0.651371	0.0102154
	(pg/mL)	TC	17	8.34941	±	5.44482		8.24882	±	4.50266			7.22765	±	3.71488		7.82706	±	4.29364		7.91324	±	1.70726		G x T	0.25294	0.0445658
		Total	32	9.55	±	7.47797		9.02375	±	5.85428			9.42344	±	9.68126		8.9975	±	6.71605		9.3377	±	1.24681
	IL-4	PLA	15	7.99467	±	1.35364		7.99467	±	1.35364			8.21533	±	1.11064		8.10467	±	1.0886		8.07733	±	0.222526		T	0.833375	0.00626404
	(pg/mL)	TC	17	7.92765	±	0.687655		8.04882	±	0.605329			7.76765	±	0.508743		7.77412	±	0.6104		7.87956	±	0.209026		G x T	0.148077	0.0614149
		Total	32	7.95906	±	1.03572		8.02344	±	1.00865			7.9775	±	0.861495		7.92906	±	0.869235		7.97845	±	0.152651
	IL-5	PLA	15	0.566	±	0.0590157		0.574667	±	0.0723944			0.566667	±	0.0600793		0.566667	±	0.0600793		0.5685	±	0.0123883		T	0.384038	0.0328359
	(pg/mL)	TC	17	0.564706	±	0.0530469		0.565294	±	0.0598036			0.542353	±	0.0469746		0.552353	±	0.0523843		0.556176	±	0.0116368		G x T	0.65496	0.0169638
		Total	32	0.565312	±	0.0550064		0.569688	±	0.0650798			0.55375	±	0.054046		0.559063	±	0.0556695		0.562338	±	0.0084983
	IL-6	PLA	15	8.952	±	4.76039		9.24533	±	5.76942			9	±	4.61715		8.76533	±	4.29264		8.99067	±	1.47576		T	0.115085	0.0711435
	(pg/mL)	TC	17	8.98235	±	5.55036		9.59941	±	7.71994			8.85941	±	6.01366		8.77824	±	6.38805		9.05485	±	1.38623		G x T	0.707086	0.0104865
		Total	32	8.96813	±	5.11219		9.43344	±	6.76939			8.92531	±	5.31958		8.77219	±	5.42066		9.02276	±	1.01236
	IL-8	PLA	15	11.072	±	4.40061		11.224	±	5.49718			12.7633	±	6.17108		10.6667	±	6.29373		11.4315	±	1.51076		T	0.396095	0.027138
	(pg/mL)	TC	17	11.7924	±	4.43776		13.2924	±	6.78116			13.2229	±	6.35818		19.8188	±	24.7644		14.5316	±	1.41911		G x T	0.27037	0.0418422
		Total	32	11.4547	±	4.36389		12.3228	±	6.20329			13.0075	±	6.17398		15.5288	±	18.8666		12.9816	±	1.03637
	IL-10	PLA	15	1.42267	±	0.386069		1.33933	±	0.385958	‡		1.456	±	0.342069		1.312	±	0.304659	†	1.3825	±	0.0860331		T	0.192357	0.0541831
	(pg/mL)	TC	17	1.3	±	0.344692		1.28412	±	0.29833			1.33647	±	0.341594		1.28647	±	0.52401		1.30176	±	0.080814		G x T	0.5887	0.0161861
		Total	32	1.3575	±	0.36401		1.31	±	0.337629			1.3925	±	0.341675		1.29844	±	0.428727		1.34213	±	0.0590182
	IFN-γ	PLA	15	1.40733	±	0.181126		1.39267	±	0.224578			1.414	±	0.187342		1.324	±	0.174675		1.3845	±	0.0638275		T	0.439353	0.0255891
	(pg/mL)	TC	17	1.36882	±	0.315474		1.42	±	0.308302			1.49765	±	0.449785		1.47765	±	0.363362		1.44103	±	0.0599555		G x T	0.235214	0.0473708
		Total	32	1.38687	±	0.258		1.40719	±	0.268379			1.45844	±	0.349378		1.40563	±	0.296636		1.41276	±	0.0437853
	TNF-α	PLA	15	2.624	±	1.45622		2.67933	±	1.65525			2.85867	±	1.97829		2.69933	±	1.56503		2.71533	±	0.361928		T	0.396796	0.0284574
	(pg/mL)	TC	17	2.71235	±	0.922839		2.84176	±	0.969679			2.91882	±	1.66513		2.76824	±	1.44811		2.81029	±	0.339972		G x T	0.906062	0.00184742
		Total	32	2.67094	±	1.18289		2.76562	±	1.31508			2.89062	±	1.78869		2.73594	±	1.47976		2.76281	±	0.248281
	GM-CSF	PLA	15	1.57467	±	0.512806		1.64733	±	0.636895			1.62467	±	0.519847		1.60333	±	0.495201		1.6125	±	0.117314		T	0.529847	0.0216656
	(pg/mL)	TC	17	1.44	±	0.355756		1.44	±	0.356966			1.47176	±	0.335172		1.56765	±	0.649322		1.47985	±	0.110198		G x T	0.447174	0.0270553
		Total	32	1.50312	±	0.434448		1.53719	±	0.50991			1.54344	±	0.431319		1.58437	±	0.573309		1.54618	±	0.080477
	Data are expressed as means ± standard deviations for the placebo (PLA) and Tart Cherry (TC) treatments. Note that the number of observations (n) may vary due to missing or inadequate samples: PLA (n=15) and TC (n=17). Data were analyzed using a multivariate and univariate General Linear Model with repeated measures. P-levels, with partial ETA squared (ηp2) effect size, were reported. General Lin…

## Sheet: TS5. Blood Lipids
	Table S5. Blood Lipids
				Acute									One Week
	Variable	Treatment	n	Baseline				240-Min					Baseline				240-Min				Mean (SEM)				Effect	p-Value	ηp2
	Cholesterol	PLA	25	190.16	±	29.4288		192.72	±	31.0866			189.52	±	24.0314		190.96	±	23.8685		190.84	±	5.0906		T	0.948643	0.00082891
	(mg/dL)	TC	25	189.014	±	25.2832		185.36	±	23.2986	†		189.92	±	30.6743		188.006	±	27.1081		188.075	±	5.0906		G x T	0.278495	0.02618
		Total	50	189.587	±	27.1592		189.04	±	27.4412			189.72	±	27.2719		189.483	±	25.3218		189.458	±	3.5996
	Triglycerides	PLA	25	147.12	±	70.9086		132.88	±	68.3175	†		142.28	±	87.8832		138.72	±	81.9143		140.25	±	13.4346		T	0.109778	0.0456085
	(mg/dL)	TC	25	149.217	±	80.4417		132.68	±	62.2078	†		132.908	±	72.2503		127.163	±	56.7761		135.492	±	13.4346		G x T	0.599454	0.0102327
		Total	50	148.169	±	75.0549		132.78	±	64.6641			137.594	±	79.7628		132.941	±	69.9961		137.871	±	9.49967
	HDL Cholesterol	PLA	25	48.32	±	17.5777		49.04	±	16.5994			48.28	±	15.1727		49.24	±	16.5486		48.72	±	3.13077		T	0.302946	0.0242367
	(mg/dL)	TC	25	47.0284	±	16.2136		47.88	±	16.2284			47.76	±	14.3709		48.5716	±	14.5236		47.81	±	3.13077		G x T	0.82937	0.00302133
		Total	50	47.6742	±	16.7487		48.46	±	16.2571			48.02	±	14.628		48.9058	±	15.4131		48.265	±	2.21379
	LDL Cholesterol	PLA	25	115.96	±	24.5671		119.44	±	26.1854	†		116.72	±	23.1112		117.24	±	22.9443		117.34	±	4.78103		T	0.84013	0.00324517
	(mg/dL)	TC	25	116.332	±	25.4094		113.56	±	24.843	†		117.76	±	26.6775		115.728	±	25.6164		115.845	±	4.78103		G x T	0.176703	0.0357947
		Total	50	116.146	±	24.7362		116.5	±	25.4352			117.24	±	24.7077		116.484	±	24.0798		116.593	±	3.3807
	Non-HDL Cholesterol	PLA	25	141.84	±	29.9982		143.68	±	32.0061			141.24	±	26.2604		141.72	±	26.3747		142.12	±	5.61281		T	0.728116	0.00625573
	(mg/dL)	TC	25	141.986	±	29.0263		137.48	±	27.7746	†		142.16	±	31.0452		139.434	±	30.3288		140.265	±	5.61281		G x T	0.225069	0.0306743
		Total	50	141.913	±	29.2136		140.58	±	29.8227			141.7	±	28.4614		140.577	±	28.1528		141.192	±	3.96885
	VLDL Cholesterol	PLA	25	25.88	±	8.9411		24.24	±	8.89888	‡		24.92	±	9.6		24.48	±	9.55737		24.88	±	1.58588		T	0.224659	0.0303397
	(mg/dL)	TC	25	24.6984	±	6.5696		23.92	±	7.73477			24.4	±	7.98436		23.7056	±	7.70347		24.181	±	1.58588		G x T	0.884009	0.00327269
		Total	50	25.2892	±	7.78791		24.08	±	8.25324			24.66	±	8.7426		24.0928	±	8.59993		24.5305	±	1.12139
	LDL / HDL Cholesterol	PLA	25	2.7132	±	1.06992		2.7376	±	1.10461			2.6844	±	1.05401		2.6812	±	1.09091		2.7041	±	0.213901		T	0.328512	0.0222782
	Risk Ratio	TC	25	2.766	±	1.18255		2.6916	±	1.18582	‡		2.6908	±	0.986576		2.634	±	1.02377		2.6956	±	0.213901		G x T	0.564855	0.0103958
		Total	50	2.7396	±	1.1164		2.7146	±	1.13442			2.6876	±	1.01038		2.6576	±	1.0473		2.69985	±	0.151251
	Total Cholesterol / HDL Cholesterol	PLA	25	4.3292	±	1.336		4.3028	±	1.35943			4.2668	±	1.26382		4.2444	±	1.29605		4.2858	±	0.25857		T	0.0641665	0.0591093
	Risk Ratio	TC	25	4.4248	±	1.43067		4.2612	±	1.38978	†		4.2652	±	1.20461		4.1784	±	1.22673	¥	4.2824	±	0.25857		G x T	0.430387	0.0164603
		Total	50	4.377	±	1.3708		4.282	±	1.36075			4.266	±	1.22191		4.2114	±	1.24937		4.2841	±	0.182837
	Data are expressed as means ± standard deviations for the placebo (PLA) and Tart Cherry (TC) treatments. Data were analyzed using a multivariate and univariate General Linear Model with repeated measures. P-levels, with partial ETA squared (ηp2) effect size, were reported. General Linear Model analysis revealed no significant overall Wilk's Lambda for Time (p=0.219, ηₚ² =0.059) nor significant Tr…

## Sheet: TS6. Liver Function Biomarkers
	Table S6. Liver Function Biomarkers
				Acute									One Week
	Variable	Treatment	n	Baseline				240-Min					Baseline				240-Min				Mean (SEM)				Effect	p-Value	ηp2
	Total Protein	PLA	25	7.092	±	0.439621		7.152	±	0.482286			7.008	±	0.379605		7.18	±	0.456435	€	7.108	±	0.0723723		T	0.143985	0.0371573
	(g/dL)	TC	25	6.9812	±	0.33257		6.972	±	0.39			7.02	±	0.405175		7.0532	±	0.397185		7.0066	±	0.0723723		G x T	0.202471	0.0316189
		Total	50	7.0366	±	0.389828		7.062	±	0.443497			7.014	±	0.388619		7.1166	±	0.428265		7.0573	±	0.0511749
	Albumin	PLA	25	4.48	±	0.221736		4.532	±	0.249533			4.44	±	0.264575		4.528	±	0.252521	€	4.495	±	0.0441423		T	0.117093	0.0405048
	(g/dL)	TC	25	4.4552	±	0.243244		4.4644	±	0.241386			4.448	±	0.321611		4.4912	±	0.234028		4.4647	±	0.0441423		G x T	0.632196	0.0115065
		Total	50	4.4676	±	0.230692		4.4982	±	0.245363			4.444	±	0.291485		4.5096	±	0.241669		4.47985	±	0.0312133
	Globulin	PLA	25	2.612	±	0.363226		2.62	±	0.3937			2.568	±	0.352042		2.652	±	0.382012	¥	2.613	±	0.0659621		T	0.489087	0.0164774
	(g/dL)	TC	25	2.526	±	0.3053		2.5076	±	0.351109			2.572	±	0.358841		2.562	±	0.340123		2.5419	±	0.0659621		G x T	0.263573	0.0272154
		Total	50	2.569	±	0.334903		2.5638	±	0.373526			2.57	±	0.351817		2.607	±	0.360839		2.57745	±	0.0466423
	Albumin / Globulin	PLA	25	1.756	±	0.278508		1.768	±	0.293995			1.772	±	0.297937		1.748	±	0.269444		1.761	±	0.0536882		T	0.586327	0.0129192
	Ratio	TC	25	1.8008	±	0.271676		1.8224	±	0.321523			1.764	±	0.287054		1.7856	±	0.272061		1.7932	±	0.0536882		G x T	0.545666	0.0142954
		Total	50	1.7784	±	0.27323		1.7952	±	0.306143			1.768	±	0.289574		1.7668	±	0.268651		1.7771	±	0.0379633
	Bilirubin	PLA	25	0.408	±	0.213931		0.448	±	0.208407	‡		0.4492	±	0.237556		0.468	±	0.221209		0.4433	±	0.0472047		T	0.0385611	0.0641604
	(mg/dL)	TC	25	0.4656	±	0.293046		0.4616	±	0.286119			0.4924	±	0.268068		0.5268	±	0.267842		0.4866	±	0.0472047		G x T	0.588267	0.0113402
		Total	50	0.4368	±	0.255586		0.4548	±	0.247825			0.4708	±	0.251622		0.4974	±	0.244922		0.46495	±	0.0333788
	Alkaline Phosphatase	PLA	25	74.96	±	16.1464		74.12	±	17.4936			76.16	±	17.2764		75	±	18.4097		75.06	±	3.08424		T	0.0104653	0.0866175
	(u/L)	TC	25	76.3212	±	12.5795		71.5116	±	13.2987	†		74.28	±	15.8837		72.9628	±	14.7831		73.7689	±	3.08424		G x T	0.105524	0.0447495
		Total	50	75.6406	±	14.3413		72.8158	±	15.4353			75.22	±	16.4519		73.9814	±	16.5559		74.4144	±	2.18089
	Aspartate Aminotransferase	PLA	25	22.72	±	6.73622		23.52	±	7.47284			22.04	±	7.50267		22.12	±	7.88099		22.6	±	1.55592		T	0.483249	0.013789
	(u/L)	TC	25	22.6072	±	8.74292		22.4972	±	8.64722			25.28	±	13.5663		22.6028	±	8.26726		23.2468	±	1.55592		G x T	0.175638	0.036509
		Total	50	22.6636	±	7.7245		23.0086	±	8.01517			23.66	±	10.9723		22.3614	±	7.99731		22.9234	±	1.1002
	Alanine Aminotransferase	PLA	25	27.4	±	14.0238		27.52	±	14.1631			25.08	±	12.237		25.88	±	13.3894		26.47	±	2.69225		T	0.375282	0.019075
	(u/L)	TC	25	27.0032	±	14.4217		26.6372	±	13.8248			27.32	±	15.1732		26.4972	±	13.8087		26.8644	±	2.69225		G x T	0.235067	0.0298666
		Total	50	27.2016	±	14.0797		27.0786	±	13.8586			26.2	±	13.689		26.1886	±	13.4648		26.6672	±	1.90371
	Data are expressed as means ± standard deviations for the placebo (PLA) and Tart Cherry (TC) treatments. Data were analyzed using a multivariate and univariate General Linear Model with repeated measures. P-levels, with partial ETA squared (ηp2) effect size, were reported. General Linear Model analysis revealed a significant overall Wilk's Lambda for Time (p<0.001, ηₚ² =0.117); however, there wer…

## Sheet: TS9. Whole Blood Cell Counts Wi
	Table S7. Whole Blood Cell Counts With Differential
				Acute									One Week
	Variable	Treatment	n	Baseline				240-Min					Baseline				240-Min				Mean (SEM)				Effect	p-Value	ηp2
	White Blood Cells	PLA	25	6.0876	±	1.66125		5.792	±	1.26423			6.084	±	1.51511		5.764	±	1.45656	€	5.9319	±	0.248319		T	0.0081394	0.0865372
	(k/uL)	TC	25	6.192	±	1.50774		5.9844	±	1.13534			5.696	±	1.18444		5.624	±	0.891291		5.8741	±	0.248319		G x T	0.0912446	0.0461755
		Total	50	6.1398	±	1.57097		5.8882	±	1.19315			5.89	±	1.36011		5.694	±	1.19718		5.903	±	0.175588
	Red Blood Cells	PLA	25	4.6532	±	0.424625		4.6796	±	0.472982			4.6396	±	0.424396		4.6732	±	0.439685		4.6614	±	0.0844627		T	0.161848	0.0378715
	(m/uL)	TC	25	4.6676	±	0.412899		4.5968	±	0.440376	‡		4.5872	±	0.398785		4.4332	±	0.682194	¥	4.5712	±	0.0844627		G x T	0.0889124	0.0507714
		Total	50	4.6604	±	0.414571		4.6382	±	0.454212			4.6134	±	0.408425		4.5532	±	0.5808		4.6163	±	0.0597242
	Hemoglobin	PLA	25	13.978	±	1.01099		13.964	±	1.1026			13.912	±	1.21426		13.956	±	1.09813		13.9525	±	0.208442		T	0.148823	0.0377738
	(g/dL)	TC	25	14	±	1.02062		13.748	±	1.13619	†		13.724	±	1.11963		13.6636	±	1.13242		13.7839	±	0.208442		G x T	0.297377	0.0251214
		Total	50	13.989	±	1.00546		13.856	±	1.1134			13.818	±	1.15982		13.8098	±	1.1138		13.8682	±	0.147391
	Hematocrit	PLA	25	40.728	±	2.81344		40.748	±	3.24244			40.588	±	3.06463		40.748	±	2.90475		40.703	±	0.550144		T	0.307873	0.0245242
	(%)	TC	25	40.54	±	2.70262		40.0568	±	2.99093			39.924	±	2.81607		39.6424	±	3.09248		40.0408	±	0.550144		G x T	0.34026	0.0226987
		Total	50	40.634	±	2.73194		40.4024	±	3.10691			40.256	±	2.93203		40.1952	±	3.02137		40.3719	±	0.389011
	Mean Corpuscular Volume	PLA	25	87.76	±	4.1069		87.448	±	4.21753			87.668	±	4.02148		87.456	±	4.32657		87.583	±	0.802823		T	0.67429	0.00795015
	(fL)	TC	25	87.08	±	3.9096		87.7728	±	4.29802	‡		87.22	±	4.1003		87.2788	±	4.16901		87.3379	±	0.802823		G x T	0.202578	0.0328152
		Total	50	87.42	±	3.98318		87.6104	±	4.21749			87.444	±	4.02579		87.3674	±	4.2059		87.4605	±	0.567682
	Mean Corpuscular Hemoglobin	PLA	25	30.128	±	1.86849		29.944	±	1.8173			30.036	±	1.84298		29.956	±	1.8608		30.016	±	0.34827		T	0.382857	0.0208059
	(pg)	TC	25	30.08	±	1.71877		29.9872	±	1.76907			29.976	±	1.70789		30.0832	±	1.61257		30.0316	±	0.34827		G x T	0.620762	0.0118776
		Total	50	30.104	±	1.77695		29.9656	±	1.77508			30.006	±	1.75876		30.0196	±	1.72445		30.0238	±	0.246264
	Mean Corpuscular Hemoglobin Concentration	PLA	25	34.316	±	0.938829		34.228	±	0.849765			34.256	±	0.840674		34.24	±	0.77352		34.26	±	0.132462		T	0.514913	0.0155501
	(g/dL)	TC	25	34.516	±	0.668755		34.2956	±	0.826428			34.344	±	0.799521		34.4564	±	0.762468		34.403	±	0.132462		G x T	0.855908	0.00513578
		Total	50	34.416	±	0.812996		34.2618	±	0.830283			34.3	±	0.813157		34.3482	±	0.767954		34.3315	±	0.0936647
	Red Blood Cell Distribution Width	PLA	25	12.788	±	0.551755		12.756	±	0.483977			12.828	±	0.538919		12.744	±	0.498397	€	12.779	±	0.0969652		T	0.1464	0.0373423
	(%)	TC	25	12.772	±	0.498765		12.7752	±	0.481708			12.836	±	0.438634		12.8184	±	0.515717		12.8004	±	0.0969652		G x T	0.479249	0.0165155
		Total	50	12.78	±	0.520596		12.7656	±	0.47799			12.832	±	0.486319		12.7812	±	0.503334		12.7897	±	0.0685647
	Neutrophils	PLA	25	52.896	±	7.21101		54.144	±	6.80846			51.572	±	9.00456		53.46	±	9.18495	€	53.018	±	1.38485		T	0.0483364	0.0555028
	(%)	TC	25	51.808	±	8.06608		53.836	±	8.48365			51.584	±	6.87742		51.9068	±	6.55854		52.2837	±	1.38485		G x T	0.758699	0.0073733
		Total	50	52.352	±	7.59195		53.99	±	7.61449			51.578	±	7.92972		52.6834	±	7.93754		52.6508	±	0.979234
	Lymphocytes	PLA	25	34.168	±	7.15814		33.904	±	6.8926			35.34	±	9.19665		34.676	±	9.25866		34.522	±	1.40377		T	0.322982	0.0236849
	(%)	TC	25	35.144	±	7.87242		34.0864	±	7.8037			35.088	±	6.86102		35.6348	±	6.11539		34.9883	±	1.40377		G x T	0.770961	0.00690814
		Total	50	34.656	±	7.46289		33.9952	±	7.28733			35.214	±	8.03111		35.1554	±	7.78065		34.7552	±	0.992615
	Neutrophils / Lymphocytes	PLA	25	1.6472	±	0.518761		1.7016	±	0.565904			1.654	±	0.827471		1.7544	±	0.923959		1.6893	±	0.11367		T	0.518321	0.0146366
	Ratio	TC	25	1.6132	±	0.697954		1.726	±	0.695461			1.5524	±	0.474151		1.5296	±	0.4458		1.6053	±	0.11367		G x T	0.418855	0.0187358
		Total	50	1.6302	±	0.608855		1.7138	±	0.627619			1.6032	±	0.669415		1.642	±	0.726892		1.6473	±	0.0803769
	Monocytes	PLA	25	8.356	±	2.09684		8.164	±	2.02749			8.548	±	2.40384		8.088	±	2.05636	€	8.289	±	0.394032		T	0.393101	0.0195501
	(%)	TC	25	8.528	±	2.08497		8.3452	±	2.1902			8.692	±	2.42743		8.5584	±	2.35077		8.5309	±	0.394032		G x T	0.819957	0.00454623
		Total	50	8.442	±	2.07129		8.2546	±	2.09078			8.62	±	2.39199		8.3232	±	2.19869		8.40995	±	0.278623
	Eosinophils	PLA	25	3.488	±	2.1938		2.784	±	1.70041	†		3.48	±	1.77694		2.784	±	1.60719	€	3.134	±	0.348438		T	3.16058e-08	0.266699
	(%)	TC	25	3.5	±	1.91616		2.8436	±	1.60295	†		3.584	±	1.95484		2.948	±	1.83896	€	3.2189	±	0.348438		G x T	0.917935	0.00250601
		Total	50	3.494	±	2.03855		2.8138	±	1.63573			3.532	±	1.84959		2.866	±	1.71126		3.17645	±	0.246383
	Basophils	PLA	25	0.788	±	0.397199		0.82	±	0.376386			0.888	±	0.426536		0.828	±	0.358841		0.831	±	0.0688115		T	0.272082	0.0267277
	(%)	TC	25	0.848	±	0.379825		0.776	±	0.334515			0.86	±	0.452769		0.8148	±	0.339695		0.8247	±	0.0688115		G x T	0.561469	0.0135798
		Total	50	0.818	±	0.385815		0.798	±	0.353114			0.874	±	0.435567		0.8214	±	0.34588		0.82785	±	0.0486571
	Platelet Counts	PLA	25	262.68	±	64.5831		267.64	±	63.1558			262	±	62.202		263.6	±	65.05		263.98	±	11.5994		T	0.312483	0.0241556
	(k/uL)	TC	25	256.52	±	54.7092		258.56	±	50.8765			251.48	±	60.571		251.72	±	58.3027		254.57	±	11.5994		G x T	0.828027	0.00466535
		Total	50	259.6	±	59.3179		263.1	±	56.9426			256.74	±	60.9941		257.66	±	61.4288		259.275	±	8.20201
	Data are expressed as means ± standard deviations for the placebo (PLA) and Tart Cherry (TC) treatments. Data were analyzed using a multivariate and univariate General Linear Model with repeated measures. P-levels, with partial ETA squared (ηp2) effect size, were reported. General Linear Model analysis revealed a significant overall Wilk's Lambda for Time (p<0.001, ηₚ² =0.218); however, there wer…

## Sheet: TS8. Glucose and Renal Function
	Table S8. Glucose and Renal Function Biomarkers
				Acute									One Week
	Variable	Treatment	n	Baseline				240-Min					Baseline				240-Min				Mean (SEM)				Effect	p-Value	ηp2
	Glucose	PLA	25	98.36	±	10.9044		96.56	±	5.9096			98.28	±	9.20833		93.04	±	5.35786	€	96.56	±	1.27852		T	0.00208574	0.108509
	(mg/dL)	TC	25	97.5092	±	8.68001		92.9172	±	7.12885	†		99.08	±	14.8181		93.2744	±	8.08068	€	95.6952	±	1.27852		G x T	0.457344	0.0170399
		Total	50	97.9346	±	9.76356		94.7386	±	6.73663			98.68	±	12.2165		93.1572	±	6.78652		96.1276	±	0.904054
	Creatinine	PLA	25	15.994	±	5.14869		14.6668	±	4.34489	†		15.3032	±	5.34392		14.4036	±	5.62188		1.5235	±	0.464849		T	0.334527	0.019415
	(mg/dL)	TC	25	16.424	±	3.49392		16.0776	±	3.61754	†		15.9352	±	5.34486		15.304	±	3.9384		0.8515	±	0.464849		G x T	0.326535	0.0200607
		Total	50	16.209	±	4.36008		15.3722	±	4.02044			15.6192	±	5.2992		14.8538	±	4.82538		1.1875	±	0.328698
	Blood Urea Nitrogen	PLA	25	0.8792	±	0.160102		0.8524	±	0.154469	†		0.8824	±	0.155464		3.48	±	13.2341	€	12.64	±	0.458846		T	0.000212194	0.172137
	(mg/dL)	TC	25	0.8832	±	0.173246		0.8224	±	0.149813	†		0.8656	±	0.142246		0.8348	±	0.15053	€	13.2343	±	0.458846		G x T	0.805831	0.00393134
		Total	50	0.8812	±	0.165105		0.8374	±	0.151359			0.874	±	0.147717		2.1574	±	9.3584		12.9372	±	0.324453
	Blood Urea Nitrogen/Creatinine Ratio	PLA	25	13.52	±	3.01552		12.08	±	2.59679	†		13.04	±	2.89367		11.92	±	2.05994		15.0919	±	0.820557		T	0.0995718	0.0468591
		TC	25	14.0972	±	2.29276		12.9544	±	2.4746			13.44	±	3.41663		12.4456	±	2.56852		15.9352	±	0.820557		G x T	0.716762	0.00694735
		Total	50	13.8086	±	2.66713		12.5172	±	2.54897			13.24	±	3.14		12.1828	±	2.31952		15.5135	±	0.580221
	Sodium	PLA	25	139.64	±	2.13854		141.08	±	2.13931	†		140.2	±	2.36291		140.64	±	2.48126		140.39	±	0.315688		T	0.0130806	0.0751045
	(meq/L)	TC	25	139.865	±	2.38576		140.388	±	1.89003			139.92	±	1.95619		140.757	±	2.00552		140.233	±	0.315688		G x T	0.527286	0.0148185
		Total	50	139.752	±	2.24516		140.734	±	2.02813			140.06	±	2.15151		140.699	±	2.23362		140.311	±	0.223225
	Potassium	PLA	25	4.264	±	0.278209		4.344	±	0.297321			4.256	±	0.34288		4.208	±	0.29		4.268	±	0.0439203		T	0.632076	0.0117521
	(meq/L)	TC	25	4.226	±	0.199165		4.2396	±	0.261478			4.28	±	0.298608		4.2796	±	0.302744		4.2563	±	0.0439203		G x T	0.188902	0.0325909
		Total	50	4.245	±	0.240223		4.2918	±	0.282075			4.268	±	0.31844		4.2438	±	0.29562		4.26215	±	0.0310563
	Chloride	PLA	25	102.64	±	2.51462		104.08	±	2.11975	†		103.4	±	2.10159		103.52	±	1.85113		103.41	±	0.315185		T	0.0123356	0.0777859
	(meq/L)	TC	25	102.997	±	2.21823		103.874	±	2.27875	†		103.64	±	1.91224		103.694	±	2.1897		103.551	±	0.315185		G x T	0.827531	0.0053017
		Total	50	102.818	±	2.35365		103.977	±	2.18059			103.52	±	1.99223		103.607	±	2.00863		103.481	±	0.222869
	Carbon Dioxide	PLA	25	24.24	±	1.73877		24.56	±	2.2745			23.88	±	2.5219		25.16	±	1.74833	€	24.46	±	0.312539		T	0.0107742	0.0766415
	(meq/L)	TC	25	24.2424	±	2.07999		24.9	±	1.62019	‡		24.52	±	2.46847		24.9828	±	1.40412		24.6613	±	0.312539		G x T	0.514595	0.0154508
		Total	50	24.2412	±	1.89733		24.73	±	1.96191			24.2	±	2.4908		25.0714	±	1.57188		24.5607	±	0.220998
	Calcium	PLA	25	9.364	±	0.325167		9.284	±	0.362491			9.42	±	0.290115		9.2584	±	0.373627	€	9.3316	±	0.0489186		T	0.00104855	0.115118
	(mg/dL)	TC	25	9.344	±	0.255457		9.1068	±	0.304121	†		9.34	±	0.32914		9.2272	±	0.354019	¥	9.2545	±	0.0489186		G x T	0.37426	0.0210064
		Total	50	9.354	±	0.289574		9.1954	±	0.343031			9.38	±	0.309707		9.2428	±	0.360567		9.29305	±	0.0345907
	Data are expressed as means ± standard deviations for the placebo (PLA) and Tart Cherry (TC) treatments. Data were analyzed using a multivariate and univariate General Linear Model with repeated measures. P-levels, with partial ETA squared (ηp2) effect size, were reported. General Linear Model analysis revealed a significant overall Wilk's Lambda for Time (p<0.001, ηₚ² =0.190); however, there wer…

## Sheet: TS9. Frequency and Severity of
	Table S9. Frequency and Severity of Side Effects Following Supplementation.
			Acute Ingestion															One-Week
				Pre-ingestion (0-min)							Post-ingestion (240-min)							Pre-ingestion (0-min)							Post-ingestion (240-min)
				Rating							Rating							Rating							Rating
		Symptom	Group	0	1	2	3	4	5	χ2	0	1	2	3	4	5	χ2	0	1	2	3	4	5	χ2	0	1	2	3	4	5	χ2
	Frequency	Dizziness	PLA	24	1	0	0	0	0	0.551515	25	0	0	0	0	0	-	24	1	0	0	0	0	0.312422	25	0	0	0	0	0	-
			TC	23	2	0	0	0	0		25	0	0	0	0	0		25	0	0	0	0	0		25	0	0	0	0	0
			Total	47	3	0	0	0	0		50	0	0	0	0	0		49	1	0	0	0	0		50	0	0	0	0	0
		Headache	PLA	20	5	0	0	0	0	0.598804	24	1	0	0	0	0	0.0817228	20	4	1	0	0	0	1	23	2	0	0	0	0	0.637352
			TC	19	5	1	0	0	0		20	5	0	0	0	0		20	4	1	0	0	0		22	3	0	0	0	0
			Total	39	10	1	0	0	0		44	6	0	0	0	0		40	8	2	0	0	0		45	5	0	0	0	0
		Tachycardia	PLA	25	0	0	0	0	0	-	25	0	0	0	0	0	-	25	0	0	0	0	0	-	25	0	0	0	0	0	-
			TC	25	0	0	0	0	0		25	0	0	0	0	0		25	0	0	0	0	0		25	0	0	0	0	0
			Total	50	0	0	0	0	0		50	0	0	0	0	0		50	0	0	0	0	0		50	0	0	0	0	0
		Heart Palpitations	PLA	25	0	0	0	0	0	-	25	0	0	0	0	0	-	25	0	0	0	0	0	-	25	0	0	0	0	0	-
			TC	25	0	0	0	0	0		25	0	0	0	0	0		25	0	0	0	0	0		25	0	0	0	0	0
			Total	50	0	0	0	0	0		50	0	0	0	0	0		50	0	0	0	0	0		50	0	0	0	0	0
		Dyspnea	PLA	24	1	0	0	0	0	1	25	0	0	0	0	0	-	24	1	0	0	0	0	0.312422	25	0	0	0	0	0	-
			TC	24	1	0	0	0	0		25	0	0	0	0	0		25	0	0	0	0	0		25	0	0	0	0	0
			Total	48	2	0	0	0	0		50	0	0	0	0	0		49	1	0	0	0	0		50	0	0	0	0	0
		Nervousness	PLA	22	3	0	0	0	0	0.527382	24	1	0	0	0	0	0.551515	22	2	1	0	0	0	0.837128	24	1	0	0	0	0	1
			TC	21	2	1	1	0	0		23	2	0	0	0	0		23	1	1	0	0	0		24	1	0	0	0	0
			Total	43	5	1	1	0	0		47	3	0	0	0	0		45	3	2	0	0	0		48	2	0	0	0	0
		Blurred Vision	PLA	25	0	0	0	0	0	-	25	0	0	0	0	0	-	25	0	0	0	0	0	-	25	0	0	0	0	0	-
			TC	25	0	0	0	0	0		25	0	0	0	0	0		25	0	0	0	0	0		25	0	0	0	0	0
			Total	50	0	0	0	0	0		50	0	0	0	0	0		50	0	0	0	0	0		50	0	0	0	0	0
		Other	PLA	25	0	0	0	0	0	-	25	0	0	0	0	0	-	24	1	0	0	0	0	0.312422	25	0	0	0	0	0	-
			TC	25	0	0	0	0	0		25	0	0	0	0	0		25	0	0	0	0	0		25	0	0	0	0	0
			Total	50	0	0	0	0	0		50	0	0	0	0	0		49	1	0	0	0	0		50	0	0	0	0	0
	Severity	Dizziness	PLA	24	1	0	0	0	0	1	25	0	0	0	0	0	0.312422	24	1	0	0	0	0	0.312422	25	0	0	0	0	0	-
			TC	24	1	0	0	0	0		24	1	0	0	0	0		25	0	0	0	0	0		25	0	0	0	0	0
			Total	48	2	0	0	0	0		49	1	0	0	0	0		49	1	0	0	0	0		50	0	0	0	0	0
		Headache	PLA	20	4	0	1	0	0	0.53818	23	2	0	0	0	0	0.272975	22	3	0	0	0	0	0.538457	24	1	0	0	0	0	0.297147
			TC	19	3	2	1	0	0		18	5	1	1	0	0		20	4	1	0	0	0		22	3	0	0	0	0
			Total	39	7	2	2	0	0		41	7	1	1	0	0		42	7	1	0	0	0		46	4	0	0	0	0
		Tachycardia	PLA	24	1	0	0	0	0	0.312422	25	0	0	0	0	0	0.312422	25	0	0	0	0	0	-	25	0	0	0	0	0	-
			TC	25	0	0	0	0	0		24	1	0	0	0	0		25	0	0	0	0	0		25	0	0	0	0	0
			Total	49	1	0	0	0	0		49	1	0	0	0	0		50	0	0	0	0	0		50	0	0	0	0	0
		Heart Palpitations	PLA	25	0	0	0	0	0	-	25	0	0	0	0	0	0.312422	25	0	0	0	0	0	-	25	0	0	0	0	0	-
			TC	25	0	0	0	0	0		24	1	0	0	0	0		25	0	0	0	0	0		25	0	0	0	0	0
			Total	50	0	0	0	0	0		49	1	0	0	0	0		50	0	0	0	0	0		50	0	0	0	0	0
		Dyspnea	PLA	25	0	0	0	0	0	-	25	0	0	0	0	0	0.312422	24	1	0	0	0	0	0.312422	25	0	0	0	0	0	-
			TC	25	0	0	0	0	0		24	1	0	0	0	0		25	0	0	0	0	0		25	0	0	0	0	0
			Total	50	0	0	0	0	0		49	1	0	0	0	0		49	1	0	0	0	0		50	0	0	0	0	0
		Nervousness	PLA	22	3	0	0	0	0	0.599519	24	1	0	0	0	0	1	23	2	0	0	0	0	0.551515	24	1	0	0	0	0	1
			TC	21	3	1	0	0	0		24	1	0	0	0	0		24	1	0	0	0	0		24	1	0	0	0	0
			Total	43	6	1	0	0	0		48	2	0	0	0	0		47	3	0	0	0	0		48	2	0	0	0	0
		Blurred Vision	PLA	25	0	0	0	0	0	-	25	0	0	0	0	0	-	25	0	0	0	0	0	-	25	0	0	0	0	0	-
			TC	25	0	0	0	0	0		25	0	0	0	0	0		25	0	0	0	0	0		25	0	0	0	0	0
			Total	50	0	0	0	0	0		50	0	0	0	0	0		50	0	0	0	0	0		50	0	0	0	0	0
		Other	PLA	25	0	0	0	0	0	-	25	0	0	0	0	0	-	24	0	1	0	0	0	0.367879	25	0	0	0	0	0	-
			TC	25	0	0	0	0	0		25	0	0	0	0	0		24	1	0	0	0	0		25	0	0	0	0	0
			Total	50	0	0	0	0	0		50	0	0	0	0	0		48	1	1	0	0	0		50	0	0	0	0	0
	Data are presented as frequencies. PLA = Placebo; TC = Tart Cherry. Statistical significance is detailed by chi-squared analysis. Totals are included but, separate from analysis. Frequency rating scale: 0 = none; 1 = minimal (1-2 per/wk); 2 = slight (3-4 per/wk); 3 = moderate (5-6 per/wk); 4 = severe (7-8 per/wk); 5 = very severe (9 or more per/wk). Severity rating scale: 0 = none; 1 = minimal; 2…
